# Supplementary material for: Environmental Limits of Tall Shrubs in Alaska’s Arctic National Parks
Source: PLoS One. 2015 Sep 17;10(9):e0138387. doi: 10.1371/journal.pone.0138387 (PMC4574981; doi:10.1371/journal.pone.0138387)
Supplement: S2 Table — Tab-delimited text format. Shrub canopy volume for all tall shrubs species combined. For column definitions see S1 Table. (TXT) [file pone.0138387.s002.txt]

Node	Plot	species	canvol	jultemp	snowday	ph	thaw	drainage	flood	dd84lat	dd84lon	elev
PRI	23	All	2.6975	12.27	142	7	4	4	1	68.362968388	-158.847458387	371.051
WAN	5	All	2.601	13.8	142	5.82	4	4	0	67.206325949	-154.505095739	425.014
WAN	7	All	2.306	13.8	138	6.34	4	5	0	67.20777808	-154.499722152	524.077
WAS	11	All	2.02	14.67	138	5.6	4	5	0	67.073944681	-154.363916351	399.349
WAS	10	All	1.905	14.67	138	5.5	4	5	0	67.072169207	-154.364223318	369.253
WAS	8	All	1.725	14.67	144	6	4	2	0	67.071910559	-154.354959081	264.071
FLO	9	All	1.446	15.12	136	7.08	2	2	1	67.135356247	-150.851984319	244.979
PRI	25	All	1.3685	12.35	142	7	4	5	1	68.362152669	-158.848267109	369.807
WAN	6	All	1.355	13.8	140	5.44	3	1	0	67.208115214	-154.504318283	459.989
PRI	24	All	1.319	12.35	142	6.97	4	4	1	68.36257077	-158.847916981	370.759
FLO	8	All	1.283	15.12	138	6.61	2	4	1	67.134606111	-150.853205016	249.354
WRC	18	All	1.235	13.06	141	7.41	4	4	1	68.09181743	-162.2974614	124.135
RAD	11	All	1.2045	11.12	146	5.8	2	1	0	67.265641191	-163.652754713	31.059
KGC	5	All	1.1795	12.3	141	6.95	4	5	1	68.27762035	-161.4622764	214.901
WAN	4	All	1.1725	13.8	142	5.8	4	4	0	67.204538436	-154.506030769	402.171
RAD	12	All	1.053	11.12	138	5.8	1	1	0	67.264783904	-163.652783713	34.448
KRB	4	All	1.048	15.13	143	6.5	4	4	1	67.129870705	-158.334040249	19.43
KGC	4	All	0.889	12.3	143	7.43	4	5	1	68.27797731	-161.4600704	218.24
FLO	7	All	0.8875	15.12	134	6.4	3	4	1	67.135076941	-150.85517906	245.982
KRB	7	All	0.874	15.13	142	4.75	4	5	1	67.132338109	-158.342158191	21.865
WAN	11	All	0.7755	14.63	144	5.02	1	2	1	67.218995985	-154.565888007	204.438
WRC	9	All	0.7715	12.88	146	5.99	2	2	1	68.07891514	-162.3570537	145.338
KRB	5	All	0.7245	15.13	138	6.6	4	2	1	67.131475119	-158.336016787	17.694
CPK	8	All	0.689	12.1	145	6	4	4	1	68.47730595	-161.4386187	398.542
WAN	15	All	0.6595	12.29	134	4.86	4	5	0	67.22470475	-154.504727269	730.915
RAD	10	All	0.65	11.12	140	5.8	2	2	1	67.265663443	-163.655097725	31.163
CPK	7	All	0.6415	12.1	145	6.22	4	4	1	68.47786744	-161.4432617	402.132
WRC	19	All	0.6045	13.06	141	7.53	4	4	1	68.09165782	-162.2998551	115.92
FLO	13	All	0.586	14.96	136	5.29	1	2	0	67.155637934	-150.917912886	349.714
KRB	2	All	0.57	15.12	142	6.78	4	5	1	67.13134588	-158.32571766	19.732
KGC	3	All	0.5605	12.31	142	6.98	4	4	1	68.27879824	-161.4609089	215.729
WAN	2	All	0.5545	14.71	142	5.78	4	5	0	67.205122977	-154.515033299	307.218
ASK	21	All	0.5525	12.28	146	6.94	4	4	1	67.46654628	-162.1889775	170.547
CPK	16	All	0.5305	11.91	144	5.92	4	5	0	68.46562258	-161.4584319	477.481
KRB	6	All	0.517	15.13	138	5.55	4	5	1	67.133105132	-158.337892931	25.773
FLO	12	All	0.5125	14.85	136	5.81	4	5	0	67.155477561	-150.91323407	320.362
KGC	14	All	0.479	12.29	144	6.32	2	2	1	68.28851934	-161.4813926	243.976
WAN	14	All	0.4745	12.29	140	6.03	4	5	0	67.225050808	-154.509337025	788.072
FLO	11	All	0.436	14.85	136	5.91	2	2	0	67.155326689	-150.908510858	278.854
WAN	8	All	0.4355	14.63	144	5.9	4	2	1	67.216990582	-154.566806605	204.687
KRB	9	All	0.38	15.11	138	6	1	2	1	67.133685369	-158.38080608	21.543
NGC	1	All	0.3625	13.04	138	7.2	4	4	1	67.89873107	-160.7714815	143.043
WAS	7	All	0.3265	14.55	140	6.17	2	2	0	67.070129104	-154.355188562	252.119
NGC	6	All	0.3205	12.95	141	7.2	4	4	1	67.90064139	-160.7644113	140.7
WRC	13	All	0.32	12.46	146	5.58	4	4	0	68.08176602	-162.3684355	168.371
KGC	1	All	0.316	12.31	141	6.91	4	4	1	68.27995224	-161.4597124	217.706
RAD	13	All	0.315	11.12	146	6.35	1	2	0	67.263881436	-163.652763543	37.983
CPK	1	All	0.3105	12.09	146	6.19	4	4	1	68.47449664	-161.461831	425.7
NGC	5	All	0.309	13.04	141	7.2	3	4	1	67.89977813	-160.7652302	140.16
WAS	9	All	0.3075	14.67	138	4.23	1	2	0	67.072030047	-154.359571694	310.047
KGC	7	All	0.2975	12.34	141	6.6	4	5	1	68.27642275	-161.4635402	213.291
AGI	9	All	0.287	10.36	142	5.64	3	2	0	68.070916633	-153.01416774	962.494
CKR	10	All	0.286	11.51	146				0	67.096936032	-163.616650485	4.307
CPK	4	All	0.2855	12.09	146	6.57	2	4	1	68.47503858	-161.4509867	404.821
MID	6	All	0.2785	11.88	120	5.93	4	5	0	67.812609497	-156.224919376	623.87
CPK	15	All	0.2645	11.91	146	7.2	4	5	0	68.46644201	-161.4574726	461.123
CPK	3	All	0.2635	12.09	154	7.02	4	5	1	68.47560408	-161.4556329	420.509
WRC	20	All	0.2625	13.06	143	7.53	4	5	1	68.09258873	-162.3002086	117.862
WAN	10	All	0.258	14.63	144	5.29	1	2	1	67.218298821	-154.567212619	205.716
MID	3	All	0.2555	11.88	126	5.98	4	4	0	67.80862734	-156.226357153	618.307
WRC	2	All	0.251	13.05	141	5.53	2	2	1	68.07967745	-162.2945664	122.606
WRC	8	All	0.2505	12.88	146	6.36	3	2	1	68.07715583	-162.3561286	137.065
KSD	16	All	0.2465	15.03	142	5.82	4	5	0	67.065358283	-158.823772777	65.099
NGC	2	All	0.2435	13.04	132	7.05	4	5	1	67.89955099	-160.770709	141.595
KRB	11	All	0.2395	15.1	134	6.85	4	2	1	67.133114353	-158.385156328	22.154
WAS	2	All	0.2315	14.7	138	6.35	4	5	0	67.058435307	-154.340840767	213.511
PRI	22	All	0.231	12.27	138	5.98	4	5	1	68.363126329	-158.848586535	370.457
KGC	6	All	0.227	12.34	144	6.97	4	4	1	68.27726949	-161.4645067	214.641
WRC	14	All	0.2245	11.89	146	5.72	4	4	0	68.07926056	-162.3836386	229.315
KGC	2	All	0.2235	12.31	141	6.9	4	4	1	68.27964751	-161.4618667	215.699
NGC	4	All	0.2185	13.04	141	7.2	4	4	1	67.89892542	-160.7661338	141.171
KGC	16	All	0.2175	12.29	144	6.55	4	2	1	68.2919726	-161.484285	244.008
KRB	10	All	0.217	15.11	134	5.87	1	2	1	67.133409052	-158.382947442	19.238
WRC	11	All	0.2055	12.46	146	4.95	4	5	0	68.07819512	-162.3665277	166.43
WAN	3	All	0.2055	14.71	136	4.95	4	4	0	67.204817474	-154.510633883	354.397
WRC	4	All	0.1925	13.06	143	5.32	2	4	1	68.07696002	-162.2884044	121.121
KGC	13	All	0.1895	12.29	144	6.65	4	4	0	68.28907257	-161.4769372	250.252
KSD	19	All	0.1865	15.03	140	5.51	4	5	0	67.069039372	-158.819563013	67.229
WRC	10	All	0.1855	12.88	146	4.63	4	4	0	68.07858605	-162.3617761	155.577
KSD	18	All	0.182	15.03	140	5.16	4	5	0	67.068959174	-158.824192074	69.379
KGC	8	All	0.181	12.34	141	7.02	4	5	1	68.27560076	-161.4626011	213.486
WAS	1	All	0.1625	14.7	142	5.66	4	4	0	67.060156484	-154.342068805	222.337
AHW	13	All	0.149	15.03	143	5.39	1	2	0	67.097654491	-158.550267812	30.32
FLO	10	All	0.1475	14.98	136	5.43	1	2	0	67.153503057	-150.908785341	271.941
KSD	15	All	0.1465	15.03	140	5.79	4	5	0	67.065277022	-158.828376075	68.926
ASK	15	All	0.1455	12.27	142	6.58	4	2	0	67.46851605	-162.2081928	163.39
LNL	11	All	0.1445	12.03	140	6.18	2	1	0	67.635410998	-162.666923079	32.328
ASK	6	All	0.1315	12.56	138	7.34	4	5	1	67.48170399	-162.1880844	103.54
MID	2	All	0.122	11.66	120	5.81	2	2	0	67.808029439	-156.230829035	603.04
FLO	5	All	0.1185	15.14	136	5.93	3	2	1	67.145160934	-150.853100308	248.607
WRC	3	All	0.118	13.09	141	4.45	1	4	1	68.07830929	-162.2914781	121.616
WAS	4	All	0.117	14.6	136	5.87	4	5	0	67.057515616	-154.349741066	220.684
WRC	15	All	0.1165	11.89	143	5.22	4	5	0	68.08093412	-162.3855363	250.496
WAN	9	All	0.114	14.63	144	6.18	4	2	1	67.217536684	-154.568684313	203.138
KSD	13	All	0.1125	15	142	5.93	4	5	0	67.063359833	-158.832703646	73.056
GOE	10	All	0.1095	10.33	142	5.8	4	2	0	67.924948468	-155.057383539	873.151
NGC	3	All	0.104	13.04	132	7.24	4	4	1	67.89923926	-160.76839	139.973
WAN	1	All	0.102	14.71	136	4.47	4	5	0	67.203362092	-154.516026114	277.952
WAS	3	All	0.0975	14.7	136	5.75	4	3	0	67.057956781	-154.345310972	216.531
ASK	9	All	0.095	12.25	142	7.42	3	5	1	67.47244887	-162.2461193	137.193
WAS	13	All	0.087	13.46	146	5.53	4	5	0	67.075898157	-154.368329425	501.76
NGC	24	All	0.086	12.99	138	6.12	1	2	1	67.91895266	-160.7954637	178.323
KAL	8	All	0.083	12.81	148	6.87	4	2	0	67.683143499	-158.145045347	474.605
DML	16	All	0.079	10.35	140	6.5	1	2	0	66.360255637	-164.538921072	40.502
GOE	11	All	0.079	10.33	142	5.68	4	2	0	67.925144005	-155.06209127	879.057
MID	19	All	0.0785	11.89	124	7.6	4	2	0	67.796999288	-156.254235238	528.053
AGI	5	All	0.0775	10.32	142	6.13	4	3	0	68.067493409	-153.004127862	945.109
KSD	20	All	0.0735	15.07	136	5.79	4	4	0	67.073955863	-158.787845618	53.537
WAS	5	All	0.072	14.6	136	5.59	4	4	0	67.055768476	-154.348560602	219.071
KRB	1	All	0.065	15.12	150	7.2	4	5	1	67.129688775	-158.323779073	19.248
GOE	12	All	0.062	10.33	144	5.8	1	2	1	67.925388227	-155.066900125	886.213
WRC	5	All	0.061	13.06	142	4.38	2	2	1	68.07809417	-162.284762	121.699
PRI	16	All	0.061	12.35	137	6.03	4	4	0	68.363373296	-158.86728957	378.143
WAS	12	All	0.059	14.67	136	4.73	4	4	0	67.075776011	-154.363857695	439.82
PRI	13	All	0.0585	12.35	137	5.98	4	4	0	68.363055054	-158.86457609	376.976
ASK	3	All	0.058	12.56	134	7.53	4	5	1	67.48135566	-162.1932485	97.849
FLO	14	All	0.058	14.96	138	5.55	2	2	0	67.157428391	-150.917724271	374.381
KSD	14	All	0.058	14.99	142	5.6	4	5	0	67.065183788	-158.83295513	67.085
KGC	12	All	0.057	12.29	144	6.2	1	2	1	68.28959943	-161.47231	238.746
FLO	6	All	0.0565	15.14	134	6.17	1	2	0	67.144456281	-150.851680792	247.709
KAL	5	All	0.0545	12.68	148	6.05	1	2	0	67.676204829	-158.163642429	475.994
PRI	3	All	0.0535	12.27	127	5.76	2	2	0	68.36670815	-158.857147877	390.687
WRC	1	All	0.0535	13.09	142	5.6	2	2	1	68.07853642	-162.2982695	121.025
MID	1	All	0.053	11.66	111	6.25	2	2	0	67.806341261	-156.22927706	591.836
KSD	22	All	0.052	15.07	138	6.05	4	2	0	67.074998916	-158.785667475	51.717
AHW	3	All	0.051	15.03	132	5.6	2	1	0	67.088222229	-158.579692039	31.048
KGC	15	All	0.051	12.29	144	5.57	1	2	0	68.29025776	-161.4828605	245.276
FLO	2	All	0.0505	15.14	134	5.73	4	2	1	67.144806523	-150.858193157	248.123
FLO	1	All	0.05	15.14	136	6.52	3	2	1	67.145520554	-150.859529581	245.796
FLO	3	All	0.048	15.14	134	5.4	1	2	1	67.145326571	-150.856318309	247.782
WAS	6	All	0.0475	14.7	136	6.01	4	5	0	67.054051728	-154.347358161	219.355
AHW	1	All	0.047	15.03	132	5.58	2	1	0	67.089056608	-158.577264202	33.018
MID	5	All	0.0465	11.88	116	6.04	4	5	0	67.810911909	-156.223362776	597.367
MID	4	All	0.046	11.88	120	5.18	1	2	0	67.809218242	-156.221812973	595.071
AGI	3	All	0.046	9.94	142	4.49	4	5	0	68.071294972	-152.992938827	964.129
GOE	19	All	0.044	8.71	138	6.07	4	5	0	67.911764679	-155.09597399	1068.446
CPK	2	All	0.044	12.09	146	7.2	4	5	1	68.47619137	-161.4602926	437.831
GOE	15	All	0.043	10.33	142	5.6	4	2	0	67.929192642	-155.070487198	898.992
MID	22	All	0.041	11.89	124	7.08	4	3	0	67.799296382	-156.263016231	537.416
PRI	6	All	0.0405	12.27	121	5.07	1	2	0	68.368240143	-158.853668541	396.186
GOE	16	All	0.0395	10.39	138	5.63	4	4	0	67.912175674	-155.085214413	962.127
GOE	14	All	0.038	10.33	142	5.65	4	2	0	67.928953191	-155.065739644	887.95
KAL	7	All	0.0365	12.81	148	6.12	2	2	0	67.681426306	-158.146625734	491.263
CKR	9	All	0.0365	11.46	139				0	67.098545811	-163.61440422	4.593
CKR	1	All	0.036	11.42	140				0	67.10725396	-163.602421874	2.459
CPK	6	All	0.0355	12.1	145	5.87	1	4	1	68.47840245	-161.4478991	402.116
GOE	13	All	0.0355	10.33	140	6.03	4	2	0	67.927145322	-155.066312486	888.884
KUZ	16	All	0.035	10.48	150	4.93	4	5	0	65.377899405	-163.256723707	496.768
DML	15	All	0.035	10.35	148	6.38	3	4	0	66.359849339	-164.541017822	40.42
AHW	2	All	0.035	15.03	132	5.51	1	1	0	67.089083219	-158.579558327	31.793
AGI	17	All	0.032	9.97	144	5.57	1	2	0	68.072719307	-153.014360292	981.312
NGC	21	All	0.032	12.99	140	5.68	1	2	0	67.91493416	-160.7956879	199.077
ASK	8	All	0.031	12.31	139	7.41	2	2	1	67.47080011	-162.2441897	122.38
SUM	11	All	0.031	9.49	148	5.59	2	2	0	68.063953236	-150.458076888	1115.919
GOE	9	All	0.0305	10.33	142	5.84	4	5	0	67.92317049	-155.057870803	878.488
UNG	17	All	0.03	10.55	142	5.97	1	2	0	66.258625667	-164.776539219	29.519
RAD	23	All	0.03	10.87	120	7.46	1	2	0	67.267769662	-163.692366048	36.362
WRC	16	All	0.0295	11.89	142		4	5	0	68.08022234	-162.3899674	299.035
AHW	5	All	0.0295	15.03	130	5.96	3	1	0	67.087325775	-158.582127725	31.487
AHW	12	All	0.0295	15.03	142	5.8	2	2	0	67.096844602	-158.549347199	30.055
KRB	8	All	0.029	15.11	138	5.25	1	2	1	67.134018291	-158.378592284	20.468
KAL	10	All	0.029	12.81	144	7.24	4	2	0	67.681863292	-158.1361447	476.001
RAD	22	All	0.028	11.02	120	7.17	2	2	0	67.26857072	-163.691204399	43.38
UNG	2	All	0.028	10.49	142	4.73	1	2	0	66.257077717	-164.757815809	51.554
MID	8	All	0.027	11.88	124	5.81	4	5	0	67.813784296	-156.215907577	644.779
WAN	13	All	0.0265	10.69	142	5.97	4	5	0	67.225359966	-154.513888929	895.696
KUZ	1	All	0.026	10.67	166	5.61	4	2	0	65.386250761	-163.264825014	450.207
ASK	10	All	0.026	12.25	140	7.26	4	4	0	67.47411269	-162.2480522	160.365
KAL	11	All	0.026	12.81	150	5.91	1	2	0	67.683552732	-158.134592437	458.709
AHW	6	All	0.025	15.03	138	6.06	3	2	0	67.087375981	-158.584454151	32.369
AHW	11	All	0.025	15.03	132	5.18	1	1	0	67.096436756	-158.551425817	30.058
ASK	16	All	0.0245	12.27	142	6.1	1	2	0	67.46694263	-162.2058189	175.115
CKR	6	All	0.024	11.46	140				0	67.103319923	-163.607948325	2.256
AGI	7	All	0.0235	10.36	145	5.8	2	2	0	68.069175179	-153.009122447	952.237
UNG	3	All	0.0235	10.49	142	4.29	1	2	0	66.257964852	-164.757313152	52.124
RAD	15	All	0.023	10.98	128	4.95	1	2	0	67.259308601	-163.662936535	42.614
KRB	3	All	0.0225	15.13	134	6.36	4	5	1	67.130567644	-158.329784629	20.26
RAD	21	All	0.022	11.02	120	7.64	2	2	0	67.269303248	-163.690129736	51.239
ASK	13	All	0.021	11.44	139	8.2	4	5	0	67.47428199	-162.2585838	285.239
UNG	1	All	0.0205	10.49	132	3.91	1	2	0	66.257287799	-164.759980586	51.891
FLO	4	All	0.0205	15.14	134	5.87	2	2	1	67.145874396	-150.854457895	247.19
LNL	12	All	0.02	12.03	140	4.86	1	2	0	67.634815639	-162.66879302	29.617
SUM	19	All	0.02	9.46	146	6.2	1	2	0	68.077261804	-150.449847403	1080.785
PRI	28	All	0.02	11.92	115	6.6	4	3	0	68.371795812	-158.853206206	443.392
GOE	4	All	0.02	9.01	154	6.41	4	4	0	67.9099507	-155.009088385	1184.524
LNL	9	All	0.0195	12.03	140	5.48	1	1	0	67.636664714	-162.666625266	32.015
UNG	7	All	0.0195	10.52	142	5.34	1	2	0	66.259297611	-164.752012349	46.246
AGI	1	All	0.0195	10.32	144	4.6	4	5	0	68.069773596	-152.987549359	962.221
AGI	8	All	0.019	10.36	144	5.57	1	2	0	68.06911444	-153.013920639	952.032
CKR	2	All	0.019	11.41	139				0	67.106496671	-163.603536796	3.232
WRC	7	All	0.018	13.06	141		4	2	1	68.07784135	-162.277982	122.364
CPK	5	All	0.018	12.09	145	7.47	4	2	1	68.4767424	-161.4495044	402.866
ASK	7	All	0.018	12.25	136	6.17	2	2	1	67.47152759	-162.2398736	108.366
PRI	1	All	0.018	12.27	114	6.58	1	2	0	68.365008269	-158.855349437	383.485
LNL	19	All	0.018	12.02	140	4.4	1	2	0	67.640710137	-162.690732313	32.226
ASK	4	All	0.018	12.34	138	7.4	4	5	1	67.48063418	-162.1919688	99.58
ASK	20	All	0.018	12.28	132	6.58	2	2	0	67.46563863	-162.1930028	180.623
AGI	6	All	0.0175	10.36	144	5.99	2	2	0	68.069273823	-153.004340098	955.642
GOE	7	All	0.017	9.01	160	5.79	4	4	0	67.907869222	-154.999982806	1247.055
UNG	16	All	0.017	10.59	142	4	1	1	0	66.248235977	-164.753616832	28.728
PRI	29	All	0.017	11.92	115	5.07	1	4	0	68.372117605	-158.854035034	443.75
AGI	16	All	0.017	9.94	144	5.29	4	4	0	68.074407728	-153.003816482	1005.372
SUM	12	All	0.017	9.49	154	5.89	2	2	0	68.062158486	-150.458207367	1138.123
NGC	15	All	0.0165	12.95	141	6.92	4	5	1	67.90749092	-160.75387727	148
DML	18	All	0.016	10.28	140	5.57	1	1	0	66.358551219	-164.537238461	43.466
AHW	4	All	0.016	15.03	138	5.57	2	1	0	67.08731502	-158.579848111	31.709
KAL	17	All	0.016	12.48	148	4.56	1	2	0	67.67954022	-158.187966217	454.534
UNG	18	All	0.016	10.55	142	5.65	1	2	0	66.259059305	-164.778491327	30.306
KAL	6	All	0.0155	12.68	144	5.5	1	2	0	67.675815298	-158.159053544	480.798
PRI	26	All	0.015	11.92	115	6.6	4	5	0	68.371115067	-158.851582846	439.783
KAL	16	All	0.015	12.48	148	4.65	1	2	0	67.679599354	-158.190315779	456.641
KAL	12	All	0.0145	12.53	148	4.72	1	2	0	67.681505304	-158.194608579	454.552
SUM	21	All	0.014	9.46	146	5.67	2	4	0	68.078495357	-150.443884246	1085.58
MID	14	All	0.014	12.05	124	7.26	2	2	1	67.785854756	-156.270217333	487.761
AGI	2	All	0.014	9.94	144	4.75	4	5	0	68.071528658	-152.988272073	965.943
DML	17	All	0.014	10.28	142	5.9	1	2	0	66.359390922	-164.538074031	43.073
PRI	27	All	0.014	11.92	115	6.29	4	2	0	68.371458633	-158.852369423	442.457
MID	7	All	0.013	11.88	126	4.83	4	5	0	67.813194903	-156.220428394	660.825
KSD	23	All	0.013	15.07	138	5.65	1	1	0	67.075151904	-158.783441605	51.157
PRI	5	All	0.013	12.27	114	6.15	1	2	0	68.367402287	-158.852704559	392.884
WRC	6	All	0.013	13.06	138	4.42	1	1	1	68.07922893	-162.2810672	125.693
RAD	14	All	0.013	10.98	128	5.12	1	2	0	67.260867836	-163.665340513	38.347
KSD	21	All	0.0125	15.07	136	4.98	1	2	0	67.074842716	-158.787954739	53.675
SUM	16	All	0.012	9.21	148	5.86	2	2	0	68.058599714	-150.467828841	1147.891
PRI	2	All	0.012	12.27	114	5.4	1	2	0	68.365838811	-158.856300534	385.182
SUM	10	All	0.012	9.49	155	5.84	3	2	0	68.06571666	-150.458093381	1102.858
WRC	12	All	0.012	12.46	144	4.79	4	5	0	68.07997392	-162.3674415	177.602
SUM	22	All	0.012	9.46	146	5.75	1	2	0	68.078025532	-150.439279094	1084.375
UNG	4	All	0.0115	10.49	142	4.33	1	1	0	66.258860766	-164.75684469	49.599
SUM	4	All	0.0115	7.89	148	5.88	4	4	0	68.082647754	-150.477196928	1291.511
MID	17	All	0.0115	11.89	126	6.17	4	2	0	67.796320876	-156.247707451	517.422
UNG	5	All	0.011	10.49	142	4.28	1	1	0	66.258643409	-164.754623264	50.104
MID	9	All	0.011	12	124	6.24	2	2	1	67.790636628	-156.25877582	486.526
MID	20	All	0.011	11.89	124	6.92	4	2	0	67.796154734	-156.258433901	524.824
AHW	10	All	0.011	15.03	134	5.89	2	1	0	67.096069865	-158.553608448	27.789
SUM	3	All	0.011	7.89	139	5.45	4	5	0	68.081922467	-150.472754411	1244.855
CKR	5	All	0.011	11.46	140				0	67.104094918	-163.606871892	3.296
NGC	12	All	0.0105	12.95	141	7.11	1	2	1	67.90600137	-160.75270289	146
CKR	7	All	0.01	11.46	140				0	67.101712775	-163.610099304	2.808
UNG	12	All	0.01	10.59	142	4.53	1	2	0	66.250323007	-164.757126954	29.666
KUZ	14	All	0.01	10.48	141	4.71	4	4	0	65.379756857	-163.264108464	488.313
KAL	13	All	0.0095	12.48	148	4.6	1	1	0	67.681441707	-158.192305497	454.054
UNG	15	All	0.009	10.59	142	4.12	1	1	0	66.249095907	-164.753190158	27.115
KGC	11	All	0.009	12.29	144	4.21	1	1	0	68.28787273	-161.4709195	234.455
CKR	3	All	0.009	11.41	140				0	67.10567358	-163.604655906	3.613
KUZ	17	All	0.009	10.48	148	5.51	4	2	0	65.37638188	-163.2588941	505
NGC	23	All	0.0085	12.99	138	6	2	2	0	67.91810728	-160.7912282	194.759
SUM	1	All	0.0085	9.44	142	5.8	4	5	0	68.079600069	-150.470157495	1141.554
DML	4	All	0.0085	10.22	142	5.22	1	1	0	66.36138974	-164.554067005	58.808
DML	14	All	0.008	10.34	142	4.4	1	2	0	66.375484133	-164.596793271	71.713
KGC	9	All	0.008	12.3	146	5.42	1	2	0	68.28669274	-161.4648406	232.137
DML	6	All	0.008	10.22	142	4.52	1	1	0	66.358175942	-164.55002199	66.727
KUZ	18	All	0.008	10.75	148	4.92	4	4	0	65.393280115	-163.286657112	449.748
AHW	9	All	0.008	15.03	136	5.8	2	1	0	67.095244258	-158.552637957	29.272
PRI	4	All	0.008	12.27	114	6.32	2	2	0	68.36703709	-158.854965693	390.667
LNL	1	All	0.008	12.01	142	5.78	2	1	0	67.640568767	-162.672977821	30.506
UNG	21	All	0.008	10.48	142	4.71	1	1	0	66.261064832	-164.778396882	30.95
KUZ	7	All	0.008	10.73	156	6.56	4	2	0	65.399127405	-163.277438612	451.842
UNG	6	All	0.008	10.49	142	5.04	1	2	0	66.258433054	-164.752487274	46.853
GOE	5	All	0.008	9.01	154	6.08	4	4	0	67.909768003	-155.004331601	1188.257
KUZ	8	All	0.0075	10.67	156	6.11	4	5	0	65.399396873	-163.273202898	453.443
ASK	11	All	0.0075	12.25	142	7.33	4	5	0	67.47335582	-162.2523647	203.136
UNG	14	All	0.0075	10.59	142	4.26	1	1	0	66.250004338	-164.752806639	28.907
AHW	8	All	0.007	15.02	136	6	3	2	0	67.085673051	-158.58700895	32.623
RAD	16	All	0.007	10.98	132	5.08	1	2	0	67.258402746	-163.666911006	44.062
RAD	20	All	0.007	11.02	120	7.83	2	2	0	67.268872874	-163.688119411	54.991
UNG	20	All	0.007	10.48	142	5.15	1	1	0	66.260652004	-164.776427525	29.988
UNG	8	All	0.007	10.52	142	4.72	1	1	0	66.260171807	-164.751528407	43.575
UNG	19	All	0.007	10.48	142	4.88	1	1	0	66.259837503	-164.777457844	27.844
AGI	18	All	0.0065	8.9	142	5.8	4	5	0	68.079877445	-152.985883069	1121.113
DML	2	All	0.0065	10.35	137	5.1	1	2	0	66.362989979	-164.545959201	52.547
LNL	21	All	0.0065	12.04	140	4.8	1	2	0	67.640809412	-162.69406729	32.53
MID	15	All	0.0065	12.05	132	7.21	2	2	1	67.786105336	-156.274924082	485.702
DML	10	All	0.0065	10.28	142	5.01	2	1	0	66.37258439	-164.587196502	57.475
NGC	18	All	0.006	13.03	141	5.11	1	1	0	67.91163388	-160.7894943	181.217
AGI	15	All	0.006	9.94	144	5.72	4	5	0	68.074628527	-152.999053156	994.403
AGI	14	All	0.006	9.94	144	5.5	4	5	0	68.072843087	-152.998443146	979.252
NGC	13	All	0.006	12.95	141	6.97	1	2	1	67.90689505	-160.75269149	147
LNL	8	All	0.0055	12.03	140	5.54	2	1	0	67.63735654	-162.668110842	31.05
DML	3	All	0.0055	10.35	140	4.67	1	1	0	66.362185886	-164.550006998	55.34
AHW	7	All	0.0055	15.02	138	5.8	2	1	0	67.085631347	-158.584649422	32.777
KAL	2	All	0.005	12.57	148	5.36	4	2	0	67.673138639	-158.170543197	466.114
UNG	23	All	0.005	10.48	142	4.3	1	1	0	66.262267006	-164.779364209	28.929
KAL	3	All	0.005	12.57	148	4.95	1	2	0	67.674903732	-158.169439984	469.641
LNL	20	All	0.005	12.02	140	4.43	1	2	0	67.641383221	-162.692303205	32.601
NGC	20	All	0.005	12.99	141	6	2	1	0	67.91408486	-160.7914501	182.031
NGC	19	All	0.005	13.03	141	5.6	1	2	0	67.91324274	-160.7872325	184.94
UNG	9	All	0.005	10.59	140	4.6	1	1	0	66.252276095	-164.758576866	29.78
UNG	11	All	0.005	10.59	142	4.43	1	1	0	66.251199928	-164.756718221	30.994
DML	12	All	0.005	10.34	140	4.78	2	1	0	66.371904763	-164.595910612	60.766
LNL	18	All	0.0045	12.02	140	4.57	1	2	0	67.640060952	-162.689106054	32.996
AGI	4	All	0.0045	9.94	144	4.65	4	5	0	68.071044691	-152.997661944	968.458
MID	13	All	0.004	12.03	124	6.63	2	2	1	67.787640166	-156.269578264	486.312
DML	1	All	0.004	10.35	142	4.98	1	2	0	66.364614601	-164.547905494	42.396
DML	11	All	0.004	10.34	142	4.87	1	1	0	66.372095272	-164.591413076	57.513
NGC	22	All	0.004	12.99	138	5.12	1	2	0	67.91652527	-160.7934799	199.973
LNL	13	All	0.004	12.03	140	5.19	1	1	0	67.634142617	-162.667222124	31.351
KUZ	2	All	0.004	10.67	153	5.6	2	2	0	65.384675437	-163.267021822	461.108
KUZ	4	All	0.004	10.67	178	5.43	4	4	0	65.382799599	-163.259676579	477.131
KUZ	6	All	0.004	10.73	150	6.36	4	5	0	65.397325179	-163.276745862	449.844
NGC	10	All	0.004	12.95	138	7.05	1	2	1	67.90601595	-160.75744344	146
SUM	24	All	0.004	9.39	148	5.89	2	2	0	68.081475271	-150.436722144	1071.827
NGC	16	All	0.003	13.03	138	6.65	3	2	0	67.90921985	-160.787479	192.165
DML	7	All	0.003	10.16	142	4.44	1	1	0	66.369181483	-164.581695564	55.316
UNG	13	All	0.003	10.59	142	4.59	1	1	0	66.25015691	-164.755015359	30.598
DML	13	All	0.003	10.34	140	4.42	1	2	0	66.373705932	-164.596399498	63.561
GOE	18	All	0.003	8.71	136	5.66	4	5	0	67.912724461	-155.091920607	1078.688
KAL	4	All	0.003	12.68	148	4.93	1	1	0	67.676635757	-158.16826134	471.75
KUZ	5	All	0.003	10.67	142		4	5	0	65.381270067	-163.261874558	486.667
LNL	16	All	0.003	12.02	140	4.74	1	2	0	67.641247981	-162.685641915	30.522
SUM	18	All	0.003	9.46	146	5.69	4	5	0	68.075495579	-150.450288801	1074.266
SUM	14	All	0.003	9.49	154	6.11	4	2	0	68.062162094	-150.467842925	1106.166
SUM	5	All	0.003	7.89	138	5.25	4	5	0	68.084303655	-150.475337187	1374.354
NGC	17	All	0.003	13.03	138	6	1	2	0	67.91004984	-160.7916743	185.478
UNG	22	All	0.002	10.48	142	4.22	1	1	0	66.261518938	-164.780347635	30.158
UNG	10	All	0.002	10.59	140	4.54	1	1	0	66.252098419	-164.756312956	31.942
PRI	15	All	0.002	12.35	130	5.88	4	5	0	68.363045645	-158.866343939	377.458
LNL	17	All	0.002	12.02	140	4.84	2	2	0	67.640649229	-162.687323408	32.23
LNL	4	All	0.002	12.01	140	4.47	1	2	0	67.64052529	-162.667674849	32.766
CPK	10	All	0.002	11.71	140	8.2	4	5	0	68.47724708	-161.4747078	549.768
KAL	15	All	0.002	12.48	148	5.42	1	2	0	67.679674674	-158.192658255	456.409
DML	8	All	0.002	10.16	142	4.82	1	1	0	66.368994849	-164.586216048	56.882
ASK	17	All	0.002	12.27	139	7.43	4	4	0	67.4678736	-162.2017788	170.095
MID	12	All	0.002	12.03	124	7.04	4	2	1	67.789414591	-156.268845046	486.249
MID	10	All	0.001	12	126	6.4	2	1	1	67.788876327	-156.25947846	486.547
SUM	23	All	0.001	9.39	148	5.86	2	4	0	68.079713674	-150.438047224	1074.82
SUM	17	All	0.001	9.44	146	5.76	2	2	0	68.075997165	-150.454931718	1096.076
SUM	13	All	0.001	9.49	154	5.98	4	2	0	68.062145905	-150.463000912	1124.053
SUM	9	All	0.001	9.39	146	5.76	4	4	0	68.065712082	-150.453307645	1114.213
RAD	17	All	0.001	10.98	128	4.99	1	1	0	67.257465316	-163.670897116	41.177
RAD	4	All	0.001	11.72	120	7.82	4	2	0	67.273336609	-163.65826941	84.217
PRI	14	All	0.001	12.35	130	5.64	4	5	0	68.362770714	-158.865371661	376.841
LNL	2	All	0.001	12.01	140	5.74	2	1	0	67.641387111	-162.671866462	34.626
NGC	8	All	0.001	12.95	138	7.05	1	4	1	67.90511213	-160.7574911	141.401
ASK	1	All	0.001	12.56	139	7.57	4	5	1	67.4816108	-162.1965327	99.071
LNL	15	All	0.001	12.02	140	4.79	1	2	0	67.640580829	-162.68401561	33.243
LNL	7	All	0.001	12.01	140	4.16	1	2	0	67.641631913	-162.663411974	33.979
LNL	6	All	0.001	12.01	140	4.53	1	2	0	67.642105774	-162.665521887	33.229
LNL	5	All	0.001	12.01	142	4.76	1	2	0	67.64131244	-162.666630321	33.583
KAL	1	All	0.001	12.57	148	4.5	1	2	0	67.673555424	-158.175136647	465.966
GOE	8	All	0.001	9.01	154	5.79	4	5	0	67.906102507	-155.000417369	1261.33
DML	5	All	0.001	10.22	142	4.69	1	1	0	66.359816377	-164.552099792	64.722
ASK	19	All	0.001	12.28	138	7.35	1	2	0	67.4672035	-162.1953928	171.674
PRI	7	All	0.001	11.39	115	8	4	5	0	68.379213558	-158.858230465	501.982
